# Supplementary material for: In Vitro Investigation of Pulsed Electromagnetic Field Stimulation (PEMF) with MAGCELL® ARTHRO on the Regulatory Expression of Soluble and Membrane-Bound Complement Factors and Inflammatory Cytokines in Immortalized Synovial Fibroblasts
Source: J Pers Med. 2024 Jun 29;14(7):701. doi: 10.3390/jpm14070701 (PMC11277808; doi:10.3390/jpm14070701)
Supplement: Supplementary file 1 [file jpm-14-00701-s001.zip]

Archive with 1 entries (1 files):
- jpm-3049954-supplementary.pdf
